# Supplementary material for: A homogenous nature of native Chinese duck matrilineal pool
Source: BMC Evol Biol. 2008 Oct 29;8:298. doi: 10.1186/1471-2148-8-298 (PMC2586638; doi:10.1186/1471-2148-8-298)
Supplement: Additional file 2 — Haplotype distribution among different domestic duck breeds/populations and wild mallard populations. [file 1471-2148-8-298-S2.xls]

## Sheet: Sheet1
Additional file 2. Haplotype distribution among different domestic duck breeds/populations and wild mallard populations
Haplotype	Domestic Duck Breeds/Populations and Mallard Populations
	BD	WS	WD	SX	JY	SM	GY	CT	JA	ZY	BY	JD	PT	SW	MY	CH	HN	MG	JJ	ES	YX	YJ	XY	SS	SC	JC	TH	SH	SY	XW
H1	5	1				5								2									1					1		6
H2														1														2
H3				1			1										2					1		1	2			1
H4														1
H5									1				5		3							1	1		1
H6	2	18	6	21	12	1	15	15	6	6	7	20	8	3	10	8	4	6	3	4	4	10	12	13	10	2	5	15	13	23
H7																						2
H8					2					1		1										1	1
H9		1					1											1
H10			1
H11															1
H12																	1			1
H13							1									1			3	3	1					1
H14																												2
H15				1								1	1															1
H16																									1
H17																										1
H18																										1
H19																		1
H20																		1
H21	1
H22	6					9				2				7												5		3
H23																										1
H24															1
H25					1
H26	1						2											1												1
H27												2
H28				4																					1					1
H29				1
H30		2
H31				1
H32		2																	1		1			1					1
H33		1													1
H34				1
H35																					1
H36												1				1
H37							2									1	2	1	1	1
H38																				1
H39																1
H40																					2
H41		1															2	1	3	1
Total	15	26	7	30	15	15	22	15	7	9	7	25	14	14	16	12	11	12	11	11	9	15	15	15	15	11	5	25	14	31
Note: The abbreviations of different breeds/populations were defined in Table 1.
